# Supplementary material for: 3-Hydr­oxy-4-nitro­phenyl acetate
Source: Acta Crystallogr Sect E Struct Rep Online. 2008 Dec 10;65(Pt 1):o46. doi: 10.1107/S1600536808040981 (PMC2967961; doi:10.1107/S1600536808040981)
Supplement: Supplementary file 2 [file e-65-00o46-Isup2.hkl]

# 
# h,k,l, Fc-squared, Fo-squared, sigma(Fo-squared) and status flag 
# 
data_I
_shelx_title ' R80929E in P2(1)/n' 
_shelx_refln_list_code          4 
_shelx_F_calc_maximum       64.33 
_exptl_crystal_F_000       408.00 
_reflns_d_resolution_high  0.8403 
 
loop_ 
 _symmetry_equiv_pos_as_xyz 
 'x, y, z' 
 '-x+1/2, y+1/2, -z+1/2' 
 '-x, -y, -z' 
 'x-1/2, -y-1/2, z-1/2' 
 
_cell_length_a    10.8813 
_cell_length_b     5.0543 
_cell_length_c    15.3176 
_cell_angle_alpha  90.000 
_cell_angle_beta   93.750 
_cell_angle_gamma  90.000 
 
_shelx_F_squared_multiplier     1.000 
 
loop_ 
 _refln_index_h 
 _refln_index_k 
 _refln_index_l 
 _refln_F_squared_calc 
 _refln_F_squared_meas 
 _refln_F_squared_sigma 
 _refln_observed_status 
   2   0   0      864.09      776.58      8.71 o 
   6   0   0     1331.97     1285.91     30.05 o 
   8   0   0       97.93       89.29      2.16 o 
  10   0   0       25.97       29.59      1.39 o 
  12   0   0      682.00      732.64     22.15 o 
   1   1   0      367.57      343.75      3.86 o 
   2   1   0      906.68      887.54     13.10 o 
   3   1   0     1515.90     1442.36     20.80 o 
   4   1   0        9.78       12.47      0.32 o 
   5   1   0       12.58       10.29      0.48 o 
   6   1   0      283.21      272.11      3.02 o 
   7   1   0       37.08       38.88      0.87 o 
   8   1   0       40.61       39.17      0.92 o 
   9   1   0        0.04        1.53      0.78 o 
  10   1   0      270.02      278.65      4.56 o 
  11   1   0       51.03       57.92      4.24 o 
  12   1   0       86.68       83.33      4.38 o 
   0   2   0       21.26       17.55      0.66 o 
   1   2   0      468.43      443.77      3.42 o 
   2   2   0      165.61      190.52      5.53 o 
   3   2   0     1006.14      941.27     12.78 o 
   4   2   0      417.68      447.57      7.41 o 
   5   2   0      203.47      203.43      2.66 o 
   6   2   0      122.89      124.22      3.23 o 
   7   2   0       93.84       96.88      3.86 o 
   8   2   0        8.60        6.85      0.99 o 
   9   2   0     1053.84     1096.32     25.04 o 
  10   2   0      224.35      223.27      5.84 o 
  11   2   0        5.89        5.58      4.31 o 
  12   2   0       16.74       21.66      3.89 o 
   1   3   0      157.73      199.14      4.17 o 
   2   3   0        0.32        0.40      0.80 o 
   3   3   0      134.16      132.41      3.62 o 
   4   3   0        9.34       10.80      1.01 o 
   5   3   0       44.65       46.65      1.77 o 
   6   3   0      398.04      403.79      7.24 o 
   7   3   0       85.42       86.48      2.90 o 
   8   3   0        0.34        0.37      0.70 o 
   9   3   0       60.19       64.12      2.74 o 
  10   3   0       77.60       78.82      4.75 o 
  11   3   0       95.61       99.50      5.14 o 
   0   4   0        0.29        0.72      1.29 o 
   1   4   0      258.70      292.16     11.04 o 
   2   4   0      304.73      315.27      7.67 o 
   3   4   0      156.16      165.37      4.81 o 
   4   4   0        0.58        0.58      1.04 o 
   5   4   0        2.12        2.65      1.19 o 
   6   4   0       94.27       92.56      6.91 o 
   7   4   0        1.34        1.71      1.85 o 
   8   4   0       86.07       80.86      3.17 o 
   9   4   0        4.71        3.53      2.02 o 
   1   5   0      149.57      148.99      6.87 o 
   2   5   0      165.21      168.31      5.91 o 
   3   5   0      181.26      190.85      6.92 o 
   4   5   0        0.70        0.75      1.57 o 
   5   5   0        8.81        8.07      5.60 o 
   6   5   0       98.60       89.75      5.84 o 
   7   5   0        3.65        4.21      3.40 o 
   0   6   0      241.78      240.05      9.20 o 
 -11   0   1       80.12       81.53      5.97 o 
  -9   0   1       11.61        9.86      0.69 o 
  -7   0   1      549.54      528.50      8.74 o 
  -5   0   1       56.86       46.26      1.11 o 
  -3   0   1     1185.47     1120.39     45.68 o 
  -1   0   1       15.53       13.41      0.72 o 
   1   0   1      649.36      571.20      9.56 o 
   5   0   1       41.09       33.27      0.95 o 
   7   0   1      805.48      767.37     14.22 o 
   9   0   1        3.16        4.80      1.21 o 
  11   0   1      189.37      190.85     10.46 o 
 -12   1   1       64.26       64.92      3.81 o 
 -11   1   1      141.27      160.98      6.90 o 
 -10   1   1       74.00       72.02      1.79 o 
  -9   1   1       13.73       13.99      0.79 o 
  -8   1   1        0.32        0.56      0.44 o 
  -7   1   1      437.18      454.07      5.37 o 
  -6   1   1      233.14      238.54      2.51 o 
  -5   1   1      125.48      129.62      1.87 o 
  -4   1   1        0.10        0.19      0.17 o 
  -3   1   1      189.01      196.10      2.05 o 
   1   1   1      748.67      710.48      7.17 o 
   4   1   1     1246.40     1242.29      9.90 o 
   5   1   1        3.38        5.58      0.42 o 
   6   1   1      594.98      633.88     14.34 o 
   7   1   1      253.40      251.48      4.83 o 
   8   1   1       15.27       16.77      0.77 o 
   9   1   1      129.61      130.86      3.17 o 
  10   1   1       57.23       66.35      1.74 o 
  11   1   1      290.31      297.93      9.95 o 
  12   1   1      353.07      362.33     20.26 o 
 -12   2   1       62.72       62.11      3.70 o 
 -11   2   1      130.27      113.50      5.31 o 
 -10   2   1       98.96      101.82      3.38 o 
  -9   2   1     1303.59     1321.17     21.64 o 
  -8   2   1      103.47      116.82      3.10 o 
  -7   2   1      109.74      121.29      1.97 o 
  -6   2   1      279.93      261.62      3.52 o 
  -5   2   1      757.57      735.49     13.14 o 
  -4   2   1       85.62       91.25      1.21 o 
  -3   2   1       10.99       13.77      0.49 o 
  -2   2   1      973.42      940.59     16.28 o 
  -1   2   1      577.72      541.28      7.25 o 
   0   2   1       72.15       59.54      0.81 o 
   1   2   1       14.17       17.02      0.65 o 
   2   2   1     1508.15     1514.89     10.35 o 
   3   2   1     1944.34     2048.13     17.77 o 
   4   2   1      265.11      243.69      3.89 o 
   5   2   1      895.21      933.54     32.38 o 
   6   2   1      824.17      759.33     12.26 o 
   7   2   1      102.80      112.70      2.53 o 
   8   2   1      123.98      123.10      5.54 o 
   9   2   1       38.29       40.15      1.77 o 
  10   2   1       96.00       97.02      3.25 o 
  11   2   1      165.32      170.79      5.76 o 
  12   2   1      145.49      127.35      5.46 o 
 -11   3   1       28.50       24.90      8.83 o 
 -10   3   1       24.80       26.52      1.91 o 
  -9   3   1       16.06       17.58      2.45 o 
  -8   3   1       13.60       15.10      2.38 o 
  -7   3   1       12.30       12.51      9.63 o 
  -6   3   1       18.24       16.86      2.19 o 
  -5   3   1      163.89      163.73      3.26 o 
  -4   3   1       50.30       52.14      1.41 o 
  -3   3   1      122.11      109.88      3.63 o 
  -2   3   1        0.14        3.04      1.42 o 
  -1   3   1      651.11      633.70     17.70 o 
   0   3   1      245.99      261.50      4.72 o 
   1   3   1      813.32      865.88     20.47 o 
   2   3   1      161.87      161.15      3.04 o 
   3   3   1     1052.67     1060.04     13.32 o 
   4   3   1        1.57        1.21      0.44 o 
   5   3   1       18.96       17.90      1.15 o 
   6   3   1        5.17        5.64      2.10 o 
   7   3   1      611.09      612.26     10.59 o 
   8   3   1      315.19      311.67      7.70 o 
   9   3   1      100.29      106.46      4.46 o 
  10   3   1        2.65        2.73      1.84 o 
  11   3   1        6.48        3.22      2.70 o 
  -9   4   1       29.05       31.45      3.24 o 
  -8   4   1        4.84        4.21      3.40 o 
  -7   4   1       31.29       35.59      2.44 o 
  -6   4   1       44.23       40.34      2.78 o 
  -5   4   1       11.83       11.60      2.29 o 
  -4   4   1      176.05      171.77      5.81 o 
  -3   4   1       50.91       50.18      3.09 o 
  -2   4   1       33.27       41.82      2.10 o 
  -1   4   1        0.22        0.52      1.39 o 
   0   4   1      576.70      612.04     24.08 o 
   1   4   1        0.63        1.30      1.17 o 
   2   4   1        0.63        0.97      0.87 o 
   3   4   1        2.31        3.91      1.87 o 
   4   4   1      373.06      363.13     10.88 o 
   5   4   1       46.87       43.60      3.21 o 
   6   4   1       95.34       97.44      3.96 o 
   7   4   1        7.84        9.07      2.12 o 
   8   4   1       19.89       17.33      3.15 o 
   9   4   1        5.14        4.25      2.27 o 
  -7   5   1       18.11       21.53      3.96 o 
  -6   5   1        8.29        6.65      2.47 o 
  -5   5   1       55.25       54.78      2.70 o 
  -4   5   1       63.15       61.50      3.02 o 
  -3   5   1        6.22        8.70      4.80 o 
  -2   5   1       62.11       65.60      3.10 o 
  -1   5   1       58.92       63.98      3.34 o 
   0   5   1       54.20       51.68      2.69 o 
   1   5   1       37.67       37.68      2.47 o 
   2   5   1       51.78       48.01      2.71 o 
   3   5   1      190.25      189.20      7.58 o 
   4   5   1        0.21        0.96      1.29 o 
   5   5   1       81.74       78.35      3.43 o 
   6   5   1      121.61      116.81      4.32 o 
   7   5   1        0.02        0.22      0.95 o 
   0   6   1      137.30      139.15      5.40 o 
 -12   0   2       58.28       59.20      5.09 o 
 -10   0   2       15.44       22.65      3.05 o 
  -8   0   2      134.25      160.52      1.87 o 
  -6   0   2      150.23      161.74      2.70 o 
  -4   0   2      309.65      341.60     14.04 o 
  -2   0   2      361.10      298.62      3.00 o 
   4   0   2      241.29      211.29      4.59 o 
   6   0   2      271.40      276.82      4.03 o 
   8   0   2       74.77       76.35      1.95 o 
  10   0   2        1.83        1.12      0.90 o 
  12   0   2       49.27       55.23      4.52 o 
 -12   1   2        2.13        3.01      1.97 o 
 -11   1   2      275.35      275.04     10.49 o 
 -10   1   2     1068.98     1065.97     15.41 o 
  -9   1   2       44.42       40.60      1.05 o 
  -8   1   2      120.47      123.80      2.43 o 
  -7   1   2        1.50        2.16      0.39 o 
  -6   1   2       61.13       58.53      0.87 o 
  -5   1   2       36.55       31.30      1.38 o 
  -4   1   2       75.06       58.57      0.94 o 
  -3   1   2       81.48       86.29      1.01 o 
  -2   1   2        2.73        1.42      0.23 o 
   0   1   2      351.53      285.87      2.21 o 
   4   1   2     3869.04     3698.76     67.80 o 
   5   1   2      534.92      587.94     12.69 o 
   6   1   2       29.77       21.53      1.01 o 
   7   1   2      142.44      135.00      2.77 o 
   8   1   2       11.80       11.44      0.83 o 
   9   1   2       36.41       34.68      1.63 o 
  10   1   2       17.80       18.64      0.95 o 
  11   1   2        6.22        3.32      1.68 o 
  12   1   2        0.09       -0.42      1.37 o 
 -12   2   2       30.47       27.36      3.88 o 
 -11   2   2      147.51      148.71      6.60 o 
 -10   2   2       42.95       40.89      2.95 o 
  -9   2   2       17.94       18.69      1.03 o 
  -8   2   2        0.15        0.37      0.32 o 
  -7   2   2       53.27       50.40      1.05 o 
  -6   2   2        0.02        0.17      0.22 o 
  -5   2   2       21.56       25.13      1.05 o 
  -4   2   2       79.77       94.92      2.25 o 
  -3   2   2       45.23       46.10      0.78 o 
  -2   2   2     1239.44     1172.01      8.97 o 
  -1   2   2       20.21       27.17      0.63 o 
   0   2   2      581.74      575.23      5.19 o 
   1   2   2       59.90       67.15      0.93 o 
   2   2   2     1545.25     1510.06     13.58 o 
   3   2   2       41.79       43.95      0.82 o 
   4   2   2      156.45      158.16      2.92 o 
   5   2   2     1085.84     1113.22     14.51 o 
   6   2   2       57.52       57.71      2.09 o 
   7   2   2      251.57      246.34      8.31 o 
   8   2   2       13.36       10.98      2.66 o 
   9   2   2      211.51      220.32      4.13 o 
  10   2   2       11.75       12.90      1.08 o 
  11   2   2       37.95       38.14      1.96 o 
  12   2   2        6.28        5.81      2.80 o 
 -11   3   2       67.08       68.62      4.32 o 
 -10   3   2      160.65      172.19      5.41 o 
  -9   3   2        6.72        7.75      3.14 o 
  -8   3   2     1186.26     1227.36     59.08 o 
  -7   3   2      989.03      996.46     43.74 o 
  -6   3   2      703.89      691.01     14.25 o 
  -5   3   2      229.73      231.29      2.64 o 
  -4   3   2      157.49      155.14      3.25 o 
  -3   3   2      373.64      376.19      8.96 o 
  -2   3   2       45.45       46.32      1.87 o 
  -1   3   2      319.33      328.20      5.84 o 
   0   3   2       65.51       83.27      2.86 o 
   1   3   2      713.91      778.42     30.14 o 
   2   3   2      497.51      535.28     14.99 o 
   3   3   2       77.18       99.23      2.34 o 
   4   3   2       40.70       37.86      0.67 o 
   5   3   2      236.99      265.23      7.89 o 
   6   3   2       13.53       11.63      1.30 o 
   7   3   2      661.10      666.83      9.63 o 
   8   3   2      164.03      151.99      5.28 o 
   9   3   2        3.11        1.87      0.95 o 
  10   3   2       63.05       58.96      2.16 o 
  11   3   2        0.03       -0.14      1.23 o 
  -9   4   2       37.46       31.75      3.92 o 
  -8   4   2      293.13      318.30      9.44 o 
  -7   4   2       71.17       72.61      4.39 o 
  -6   4   2       28.03       29.80      3.04 o 
  -5   4   2      183.07      187.96      4.46 o 
  -4   4   2      150.39      158.02      5.53 o 
  -3   4   2       38.41       35.51      2.45 o 
  -2   4   2       45.35       51.61      2.54 o 
  -1   4   2       57.70       64.66      2.50 o 
   0   4   2       11.19       10.16      1.69 o 
   1   4   2       16.05       18.83      1.57 o 
   2   4   2       64.26       60.08      2.73 o 
   3   4   2       10.69       15.99      1.48 o 
   4   4   2      321.54      314.84      9.14 o 
   5   4   2       24.18       21.17      1.40 o 
   6   4   2        8.15        6.22      2.44 o 
   7   4   2      113.70      114.45      4.13 o 
   8   4   2       19.95       21.80      2.88 o 
   9   4   2        3.94        2.97      1.64 o 
  -7   5   2        1.67        1.53      1.27 o 
  -6   5   2       41.45       37.29      2.49 o 
  -5   5   2       34.10       37.38      2.42 o 
  -4   5   2       14.47       15.22      1.72 o 
  -3   5   2       28.16       28.10      2.24 o 
  -2   5   2      141.53      140.16      5.50 o 
  -1   5   2        0.11        0.30      1.23 o 
   0   5   2       22.07       24.39      2.69 o 
   1   5   2       40.30       41.64      2.45 o 
   2   5   2        9.08        8.07      3.82 o 
   3   5   2       28.12       24.83      2.07 o 
   4   5   2        4.50        1.95      1.61 o 
   5   5   2       56.77       57.20      4.08 o 
   6   5   2       13.20       12.21      1.85 o 
 -11   0   3        0.19       -0.19      2.58 o 
  -9   0   3       81.70       87.21      5.65 o 
  -7   0   3     1922.59     1847.58     47.53 o 
  -5   0   3      429.23      395.12      9.47 o 
  -3   0   3     1113.95     1130.15     12.31 o 
   3   0   3       11.86       15.79      0.65 o 
   5   0   3      903.53      868.27      8.45 o 
   7   0   3      976.75      976.55     18.46 o 
   9   0   3       11.02       10.51      1.24 o 
  11   0   3       11.65       13.38      1.52 o 
 -12   1   3       62.12       59.33      3.50 o 
 -11   1   3       16.38       16.77      1.45 o 
 -10   1   3        2.58        3.96      1.67 o 
  -9   1   3        2.08        2.35      1.06 o 
  -8   1   3     1118.95     1133.11      4.13 o 
  -7   1   3      276.96      255.01      7.05 o 
  -6   1   3       31.38       26.02      0.54 o 
  -5   1   3     1239.86     1304.73     14.50 o 
  -4   1   3     3125.69     2940.99     33.34 o 
  -3   1   3      361.36      313.88      2.69 o 
  -2   1   3       80.76       70.67      1.27 o 
  -1   1   3     1449.45     1343.68     20.50 o 
   0   1   3      284.78      288.92      2.00 o 
   2   1   3     1467.34     1367.95     11.13 o 
   3   1   3      290.36      270.33      3.32 o 
   4   1   3      214.27      217.78      1.79 o 
   5   1   3      789.84      814.56     22.14 o 
   6   1   3        0.91        0.57      0.73 o 
   7   1   3      160.40      171.97      5.04 o 
   8   1   3        0.05       -0.31      0.82 o 
   9   1   3       20.67       21.39      1.43 o 
  10   1   3       23.74       21.07      1.34 o 
  11   1   3        3.06        3.94      2.33 o 
  12   1   3        0.97        0.39      1.95 o 
 -12   2   3       39.31       41.67      2.98 o 
 -11   2   3       75.64       75.75      3.78 o 
 -10   2   3       86.30       84.93      4.29 o 
  -9   2   3      202.88      195.04      3.63 o 
  -8   2   3     1524.63     1501.97     31.10 o 
  -7   2   3       79.45       79.42      2.35 o 
  -6   2   3       20.45       25.55      0.92 o 
  -5   2   3      334.96      321.30      3.84 o 
  -4   2   3      912.17      929.82      9.15 o 
  -3   2   3       17.04       15.88      0.44 o 
  -2   2   3       41.10       55.86      1.08 o 
  -1   2   3      105.50      102.63      1.22 o 
   0   2   3       38.76       41.08      0.79 o 
   1   2   3      174.00      156.60      1.96 o 
   2   2   3     1734.85     1769.88     25.19 o 
   3   2   3     1210.48     1305.80     30.06 o 
   4   2   3      458.01      425.20      5.61 o 
   5   2   3     3130.07     3268.81    110.00 o 
   6   2   3     2039.10     2023.76     26.35 o 
   7   2   3      110.22      111.16      2.68 o 
   8   2   3      191.39      189.40      5.02 o 
   9   2   3      125.57      134.17      3.51 o 
  10   2   3        5.70        5.75      1.22 o 
  11   2   3        2.05        1.83      1.60 o 
 -11   3   3      114.12      110.56      6.39 o 
 -10   3   3        8.04        5.97      3.64 o 
  -9   3   3      130.70      145.15     10.80 o 
  -8   3   3       83.13       84.57      5.20 o 
  -7   3   3       41.55       42.15      3.04 o 
  -6   3   3      597.35      572.82     16.16 o 
  -5   3   3      701.62      681.03      6.74 o 
  -4   3   3       35.08       41.10      3.40 o 
  -3   3   3       15.79       18.31      1.02 o 
  -2   3   3        0.17        0.20      0.78 o 
  -1   3   3      369.69      388.41      9.87 o 
   0   3   3        4.47        3.30      1.40 o 
   1   3   3       90.80       95.88      3.68 o 
   2   3   3        3.93        4.72      1.60 o 
   3   3   3       19.59       20.92      0.80 o 
   4   3   3      227.78      236.06      5.06 o 
   5   3   3      169.03      151.68      2.95 o 
   6   3   3      206.87      195.31      4.98 o 
   7   3   3       12.30       18.28      2.01 o 
   8   3   3      245.97      250.41      6.77 o 
   9   3   3       53.50       51.27      2.00 o 
  10   3   3       27.37       23.61      1.47 o 
  -9   4   3       34.32       29.49      3.67 o 
  -8   4   3      177.81      176.87      5.68 o 
  -7   4   3       24.25       22.69      2.33 o 
  -6   4   3       24.15       24.24      1.85 o 
  -5   4   3      573.01      574.37     14.34 o 
  -4   4   3      615.55      605.74      9.31 o 
  -3   4   3      195.92      199.32      7.98 o 
  -2   4   3      209.45      214.10      5.57 o 
  -1   4   3      552.95      616.65     43.14 o 
   0   4   3       20.61       18.25      1.64 o 
   1   4   3      190.39      197.52      5.28 o 
   2   4   3       99.02       97.44      4.58 o 
   3   4   3       44.41       46.01      2.05 o 
   4   4   3      148.19      144.37      3.34 o 
   5   4   3      123.75      118.22      3.42 o 
   6   4   3       25.55       24.67      1.55 o 
   7   4   3        4.88        3.51      1.45 o 
   8   4   3      320.99      309.31      8.08 o 
   9   4   3      121.72      103.64      3.05 o 
  -7   5   3        0.95        0.84      1.19 o 
  -6   5   3       55.25       55.89      2.91 o 
  -5   5   3        3.62        2.44      1.90 o 
  -4   5   3       12.77       12.08      3.39 o 
  -3   5   3       95.71      102.18      3.86 o 
  -2   5   3      620.63      682.05     30.45 o 
  -1   5   3        5.16        6.63      2.98 o 
   0   5   3        6.57        6.62      3.98 o 
   1   5   3       80.93       79.67      3.67 o 
   2   5   3      417.89      430.88     13.56 o 
   3   5   3      411.81      396.41     10.42 o 
   4   5   3       48.15       54.09      2.69 o 
   5   5   3       15.31       23.06      2.64 o 
   6   5   3       25.66       26.06      2.25 o 
 -12   0   4        7.96        6.92      4.21 o 
 -10   0   4      131.75      121.46      4.85 o 
  -8   0   4        0.54        0.69      0.82 o 
  -6   0   4     4138.50     3968.81     78.69 o 
  -4   0   4     2787.62     2784.52     41.43 o 
   0   0   4      415.51      418.37      5.37 o 
   2   0   4      902.39      820.25     10.91 o 
   4   0   4       94.26       97.16      1.59 o 
   6   0   4      730.98      753.65     12.72 o 
   8   0   4      991.53     1014.26     43.51 o 
  10   0   4        0.00        0.21      0.72 o 
  12   0   4       11.31       11.62      8.79 o 
 -12   1   4        0.12        0.70      1.35 o 
 -11   1   4       42.80       42.74      2.16 o 
 -10   1   4       96.75       90.99      3.00 o 
  -9   1   4       19.68       20.31      1.20 o 
  -8   1   4       25.22       26.87      0.87 o 
  -7   1   4      329.96      325.15      9.06 o 
  -6   1   4        3.67        2.38      0.32 o 
  -5   1   4      858.83      791.15     11.62 o 
  -4   1   4       29.06       35.38      0.57 o 
  -3   1   4      150.19      138.83      1.62 o 
  -2   1   4      206.58      230.33      3.03 o 
   0   1   4        5.27        3.54      0.19 o 
   1   1   4      220.96      202.47      2.31 o 
   3   1   4       17.40       21.56      0.49 o 
   4   1   4     2213.67     2131.60     23.49 o 
   5   1   4        0.81        0.30      0.65 o 
   6   1   4      993.07     1002.77     11.43 o 
   7   1   4      101.12      114.66      1.98 o 
   8   1   4      889.46      879.34     12.76 o 
   9   1   4       96.22       98.77      2.23 o 
  10   1   4       14.84       16.17      1.01 o 
  11   1   4       65.31       61.77      1.99 o 
  12   1   4      156.81      166.10      6.51 o 
 -12   2   4       20.05       19.46      3.86 o 
 -11   2   4       14.28       13.87      2.87 o 
 -10   2   4       29.02       29.23      3.49 o 
  -9   2   4       34.26       32.37      1.58 o 
  -8   2   4      206.93      203.56      5.96 o 
  -7   2   4       20.81       19.37      0.68 o 
  -6   2   4        5.23        5.43      0.62 o 
  -5   2   4       27.17       27.85      0.84 o 
  -4   2   4      340.02      346.37      3.75 o 
  -3   2   4      285.58      312.35      4.12 o 
  -2   2   4      780.29      783.40      8.75 o 
  -1   2   4      393.76      426.29      4.13 o 
   0   2   4      108.87      121.50      1.66 o 
   1   2   4      125.47      119.37      3.03 o 
   2   2   4      415.78      414.54      3.37 o 
   3   2   4      289.51      287.77      5.90 o 
   4   2   4      142.02      182.89      5.56 o 
   5   2   4      311.77      323.79     10.24 o 
   6   2   4      170.57      169.96      2.91 o 
   7   2   4      361.65      361.45     11.05 o 
   8   2   4       69.23       71.89      2.53 o 
   9   2   4       94.90       92.35      2.60 o 
  10   2   4       23.98       23.74      1.93 o 
  11   2   4        0.96        1.59      1.54 o 
 -11   3   4       11.28       11.28      7.84 o 
 -10   3   4        1.44        2.27      2.03 o 
  -9   3   4        1.63        2.67      2.73 o 
  -8   3   4        4.34        5.36      3.10 o 
  -7   3   4      161.41      165.78      5.35 o 
  -6   3   4     1319.39     1373.84     37.80 o 
  -5   3   4       87.00       85.41      3.65 o 
  -4   3   4       35.65       37.45      1.36 o 
  -3   3   4       59.11       57.76      3.90 o 
  -2   3   4      349.79      361.91     10.74 o 
  -1   3   4      177.45      181.22      3.81 o 
   0   3   4       46.51       45.00      1.41 o 
   1   3   4      247.21      271.36      5.42 o 
   2   3   4       24.79       31.40      1.45 o 
   3   3   4       10.05        7.44      0.77 o 
   4   3   4      162.44      167.40      1.86 o 
   5   3   4      134.99      139.92      3.43 o 
   6   3   4      375.54      366.09      8.86 o 
   7   3   4       73.28       75.48      2.34 o 
   8   3   4     1503.50     1422.94     27.38 o 
   9   3   4      100.06       91.36      2.73 o 
  10   3   4       45.11       54.39      1.95 o 
  -9   4   4        2.46        2.56      2.00 o 
  -8   4   4       54.17       53.97      3.62 o 
  -7   4   4       11.34        8.85      5.65 o 
  -6   4   4       17.53       17.55      1.83 o 
  -5   4   4      236.59      225.69      6.44 o 
  -4   4   4      490.65      498.46     16.73 o 
  -3   4   4      531.98      531.24     14.06 o 
  -2   4   4      249.43      261.08      7.77 o 
  -1   4   4      100.83       98.00      3.40 o 
   0   4   4       40.62       40.55      1.78 o 
   1   4   4        2.39        1.32      1.05 o 
   2   4   4        3.27        4.47      1.69 o 
   3   4   4       10.80       10.00      0.85 o 
   4   4   4      212.85      192.33      4.23 o 
   5   4   4      452.30      416.39     12.53 o 
   6   4   4       89.29       80.25      3.59 o 
   7   4   4        3.09        8.24      2.31 o 
   8   4   4       55.25       47.41      2.30 o 
   9   4   4        6.66        3.74      2.25 o 
  -6   5   4      161.55      158.55      4.92 o 
  -5   5   4      101.37      100.90      5.84 o 
  -4   5   4      122.81      120.59      3.93 o 
  -3   5   4        3.22        2.20      1.35 o 
  -2   5   4        7.25        6.08      3.88 o 
  -1   5   4       93.36       99.33      4.40 o 
   0   5   4       49.60       50.05      2.90 o 
   1   5   4       38.77       36.04      2.48 o 
   2   5   4       18.65       19.04      2.09 o 
   3   5   4       81.85       76.94      6.30 o 
   4   5   4       61.38       49.81      2.91 o 
   5   5   4       11.62        8.36      4.03 o 
   6   5   4        9.93        7.09      4.24 o 
 -11   0   5        3.38        5.29      2.91 o 
  -9   0   5        0.26        0.48      1.22 o 
  -7   0   5      401.05      416.70      8.50 o 
  -5   0   5      121.29      113.30      2.48 o 
  -3   0   5      487.23      456.97      7.40 o 
  -1   0   5      130.98      106.94      1.90 o 
   3   0   5       48.97       52.01      1.22 o 
   5   0   5       27.99       24.26      1.97 o 
   7   0   5        1.05        6.18      2.95 o 
   9   0   5       19.05       17.31      1.72 o 
  11   0   5      152.89      151.27      4.02 o 
 -12   1   5        8.56        5.31      3.51 o 
 -11   1   5       34.55       28.47      1.66 o 
 -10   1   5       29.86       32.65      1.65 o 
  -9   1   5      372.30      377.35      5.78 o 
  -8   1   5      245.27      245.12      4.09 o 
  -7   1   5       62.12       56.45      1.74 o 
  -6   1   5       82.83       87.02      1.50 o 
  -5   1   5       61.01       50.22      0.72 o 
  -4   1   5      669.12      680.03      3.98 o 
  -2   1   5       56.62       57.97      0.96 o 
  -1   1   5      244.95      257.46      1.65 o 
   0   1   5        1.16        3.64      0.33 o 
   2   1   5        0.79        2.50      0.59 o 
   3   1   5        0.32        0.13      0.29 o 
   4   1   5        0.01        1.00      0.52 o 
   5   1   5        2.74        2.27      0.83 o 
   6   1   5      499.07      527.69     11.03 o 
   7   1   5      231.22      257.67      3.91 o 
   8   1   5       40.13       37.32      1.82 o 
   9   1   5      235.93      243.57      5.68 o 
  10   1   5      374.88      389.22      8.55 o 
  11   1   5        0.03        0.20      0.71 o 
  12   1   5       53.77       49.78      6.23 o 
 -11   2   5       32.16       32.00      2.86 o 
 -10   2   5        0.38        0.42      1.35 o 
  -9   2   5       99.53       97.45      2.68 o 
  -8   2   5        2.97        2.29      1.06 o 
  -7   2   5      121.37      123.13      2.46 o 
  -6   2   5        0.39        0.46      0.50 o 
  -5   2   5      846.67      905.21     19.21 o 
  -4   2   5      796.77      825.32      8.93 o 
  -3   2   5       35.55       37.86      0.88 o 
  -2   2   5      234.26      279.70      6.25 o 
  -1   2   5      467.94      448.36      4.06 o 
   0   2   5       19.59       13.90      0.79 o 
   1   2   5       39.68       42.81      0.90 o 
   2   2   5      545.97      558.67      5.42 o 
   3   2   5        1.46        3.43      0.58 o 
   4   2   5       73.51       87.47      2.26 o 
   5   2   5      175.11      186.68      3.51 o 
   6   2   5       32.86       35.16      1.76 o 
   7   2   5        8.94        6.89      2.43 o 
   8   2   5      103.00      104.33      2.28 o 
   9   2   5       17.68       15.92      1.24 o 
  10   2   5      568.63      583.99     11.66 o 
  11   2   5       67.29       70.11      2.17 o 
 -10   3   5       16.50       17.70      2.85 o 
  -9   3   5       13.08       11.19      6.74 o 
  -8   3   5        0.20        0.09      1.65 o 
  -7   3   5       23.35       22.25      2.15 o 
  -6   3   5       88.34       86.37      3.41 o 
  -5   3   5      310.15      312.91      6.96 o 
  -4   3   5       77.74       74.37      2.65 o 
  -3   3   5       15.05       15.20      1.73 o 
  -2   3   5       67.09       67.71      2.13 o 
  -1   3   5       56.92       55.33      1.63 o 
   0   3   5       85.49       93.73      2.33 o 
   1   3   5       24.14       22.90      1.35 o 
   2   3   5        8.94        9.23      0.90 o 
   3   3   5       95.53       94.91      2.00 o 
   4   3   5       64.08       54.77      2.15 o 
   5   3   5        0.50        1.63      1.31 o 
   6   3   5       19.03       16.61      1.50 o 
   7   3   5       20.05       21.13      1.50 o 
   8   3   5      262.88      252.14      5.82 o 
   9   3   5      105.09      111.48      2.75 o 
  10   3   5       60.52       54.19      1.94 o 
  -9   4   5        0.00        0.99      1.96 o 
  -8   4   5      110.51      103.45      5.06 o 
  -7   4   5      118.74      109.59      3.91 o 
  -6   4   5       63.41       66.22      3.30 o 
  -5   4   5        0.01        0.32      0.80 o 
  -4   4   5        9.69        8.26      4.72 o 
  -3   4   5        1.89        1.48      1.67 o 
  -2   4   5      144.31      142.17      5.44 o 
  -1   4   5      108.92      116.50      3.64 o 
   0   4   5       18.06       17.30      1.80 o 
   1   4   5        1.05        1.58      0.82 o 
   2   4   5       47.42       46.58      1.61 o 
   3   4   5        0.16        0.82      0.65 o 
   4   4   5       40.83       36.26      1.82 o 
   5   4   5       99.00       84.76      3.22 o 
   6   4   5        0.89        0.38      1.21 o 
   7   4   5       62.96       56.84      2.86 o 
   8   4   5       13.44       15.74      2.65 o 
  -6   5   5      134.51      144.04      4.87 o 
  -5   5   5       14.79       13.63      1.75 o 
  -4   5   5      100.35      100.63      6.62 o 
  -3   5   5      628.96      662.38     13.52 o 
  -2   5   5      157.34      171.19      5.31 o 
  -1   5   5      874.40      914.27     15.16 o 
   0   5   5      267.09      277.14      8.88 o 
   1   5   5       20.46       22.51      1.78 o 
   2   5   5       14.38       13.94      3.43 o 
   3   5   5       41.03       45.64      2.23 o 
   4   5   5       62.03       53.07      2.26 o 
   5   5   5      173.97      166.35      3.98 o 
   6   5   5       66.11       74.06      2.59 o 
 -12   0   6       49.97       52.03      3.16 o 
 -10   0   6       60.11       57.48      3.70 o 
  -8   0   6      420.87      420.90      9.21 o 
  -6   0   6      932.25      911.28     18.06 o 
  -4   0   6      217.69      230.65      1.99 o 
  -2   0   6     2146.39     1905.06     28.09 o 
   2   0   6      899.31      857.96     18.88 o 
   4   0   6       68.12       72.25      1.57 o 
   6   0   6        7.20        8.56      1.37 o 
   8   0   6      803.26      845.64     22.79 o 
  10   0   6       25.36       26.82      1.89 o 
 -12   1   6       34.28       34.63      2.93 o 
 -11   1   6        0.38        0.46      0.66 o 
 -10   1   6       19.06       15.72      1.07 o 
  -9   1   6       60.67       59.95      2.28 o 
  -8   1   6        0.22        0.42      0.40 o 
  -7   1   6      232.06      238.81      1.82 o 
  -6   1   6       70.74       59.80      1.34 o 
  -5   1   6        0.30        0.43      0.22 o 
  -4   1   6      103.81      125.65      1.18 o 
  -2   1   6       35.08       37.20      0.64 o 
  -1   1   6      611.97      592.09      4.82 o 
   0   1   6       82.69       89.41      0.77 o 
   1   1   6      796.69      762.03      5.83 o 
   2   1   6       42.16       46.06      0.67 o 
   3   1   6       82.43       77.01      1.16 o 
   4   1   6      301.24      307.39      4.18 o 
   5   1   6       93.53       89.96      1.58 o 
   6   1   6       93.50       98.55      1.87 o 
   7   1   6        5.31        6.40      1.19 o 
   8   1   6       27.04       26.33      1.79 o 
   9   1   6      124.47      136.18      4.32 o 
  10   1   6       11.82       10.36      1.55 o 
  11   1   6       61.43       64.00      2.80 o 
 -11   2   6      109.27      111.66      7.11 o 
 -10   2   6        6.91        6.91      2.25 o 
  -9   2   6      251.61      235.47      8.72 o 
  -8   2   6       64.14       59.84      2.62 o 
  -7   2   6       48.87       48.78      1.64 o 
  -6   2   6      300.65      295.54      7.06 o 
  -5   2   6       88.04       97.60      2.23 o 
  -4   2   6      564.55      558.41     13.28 o 
  -3   2   6      218.15      211.12      3.47 o 
  -2   2   6     1065.26     1049.72     16.13 o 
  -1   2   6      908.80      912.81     11.36 o 
   0   2   6      413.98      411.20      5.74 o 
   1   2   6      220.93      195.20      2.95 o 
   2   2   6      255.93      254.32      5.61 o 
   3   2   6        2.76        2.64      0.95 o 
   4   2   6      326.80      343.46      8.71 o 
   5   2   6       79.23       77.51      2.36 o 
   6   2   6       82.65       81.62      5.09 o 
   7   2   6      158.65      163.96      3.95 o 
   8   2   6       83.18       83.19      3.04 o 
   9   2   6       14.24       14.14      1.26 o 
  10   2   6        5.88        4.83      1.79 o 
  11   2   6        0.08        0.76      0.52 o 
 -10   3   6        1.75        3.58      2.80 o 
  -9   3   6        3.68        3.38      2.65 o 
  -8   3   6       69.10       74.22      4.00 o 
  -7   3   6        0.70        1.21      1.31 o 
  -6   3   6       22.16       27.24      2.00 o 
  -5   3   6      163.07      182.09      5.46 o 
  -4   3   6      187.32      191.84      5.82 o 
  -3   3   6       64.95       66.18      1.70 o 
  -2   3   6       46.40       45.92      1.62 o 
  -1   3   6        4.29        6.03      1.26 o 
   0   3   6      916.34      916.04     25.77 o 
   1   3   6      618.17      638.76     10.14 o 
   2   3   6       75.68       82.54      1.76 o 
   3   3   6        9.00        7.76      0.66 o 
   4   3   6      161.63      156.96      2.83 o 
   5   3   6       15.64       15.83      1.18 o 
   6   3   6      236.74      224.54      3.59 o 
   7   3   6       42.39       36.67      2.19 o 
   8   3   6      226.82      203.89      6.22 o 
   9   3   6       15.88       13.82      1.70 o 
  10   3   6        0.02        0.62      1.13 o 
  -8   4   6       42.65       43.03      3.04 o 
  -7   4   6       11.92       10.83      2.88 o 
  -6   4   6      283.47      288.38      8.79 o 
  -5   4   6        0.41        0.17      0.77 o 
  -4   4   6      280.74      279.63      8.47 o 
  -3   4   6        4.53        4.05      2.10 o 
  -2   4   6     1807.03     1814.58     28.89 o 
  -1   4   6       28.11       28.19      1.59 o 
   0   4   6       29.69       28.90      1.68 o 
   1   4   6       64.44       65.57      1.69 o 
   2   4   6       27.75       23.95      1.36 o 
   3   4   6       43.67       38.99      1.28 o 
   4   4   6      120.27      114.84      3.81 o 
   5   4   6       75.86       76.65      2.87 o 
   6   4   6        0.01        0.68      0.83 o 
   7   4   6        2.33        3.92      1.28 o 
   8   4   6       51.59       49.90      2.02 o 
  -6   5   6        9.01        8.05      5.87 o 
  -5   5   6      114.24      123.79      3.97 o 
  -4   5   6       76.02       82.81      3.84 o 
  -3   5   6        7.58        7.24      3.89 o 
  -2   5   6       27.04       28.55      2.32 o 
  -1   5   6       33.32       30.04      2.15 o 
   0   5   6      148.51      154.71      4.90 o 
   1   5   6       21.63       20.59      1.68 o 
   2   5   6        3.50        2.60      1.10 o 
   3   5   6       16.44       13.02      1.56 o 
   4   5   6        2.76        0.11      0.80 o 
   5   5   6        3.20        2.45      1.03 o 
 -11   0   7       79.83       81.80      3.36 o 
  -9   0   7      175.88      196.52      8.15 o 
  -7   0   7       54.55       53.84      2.11 o 
  -5   0   7       24.03       15.11      0.63 o 
  -3   0   7        5.41        7.41      0.39 o 
  -1   0   7       67.30       62.43      0.71 o 
   1   0   7       11.84       14.12      0.52 o 
   3   0   7      242.94      270.43      9.23 o 
   5   0   7       36.89       37.31      1.66 o 
   7   0   7       63.74       61.00      2.53 o 
   9   0   7      306.04      330.77     10.70 o 
  11   0   7       33.35       30.40      2.07 o 
 -12   1   7       88.43       91.39      3.08 o 
 -11   1   7       31.79       30.12      1.66 o 
 -10   1   7       17.68       14.48      1.17 o 
  -9   1   7      200.61      198.97      4.23 o 
  -8   1   7      198.49      207.67      6.23 o 
  -7   1   7       29.44       27.47      0.90 o 
  -6   1   7      430.71      437.36      6.32 o 
  -5   1   7      115.82      106.67      1.29 o 
  -4   1   7       25.27       22.23      0.64 o 
  -3   1   7      126.72      146.30      2.09 o 
  -2   1   7        3.65        2.08      0.35 o 
  -1   1   7      945.02     1023.85      6.00 o 
   1   1   7      297.87      271.61      2.84 o 
   2   1   7      963.65      960.34     12.40 o 
   3   1   7      744.72      745.53      6.24 o 
   4   1   7      637.93      611.59      6.27 o 
   5   1   7      292.32      275.97      3.76 o 
   6   1   7       29.38       27.58      0.86 o 
   7   1   7      116.95      111.36      2.82 o 
   8   1   7        2.35        1.04      0.58 o 
   9   1   7       30.64       28.99      1.65 o 
  10   1   7       97.13       93.70      2.35 o 
  11   1   7       69.78       68.63      1.96 o 
 -11   2   7      142.59      152.79      4.93 o 
 -10   2   7       71.50       76.96      2.46 o 
  -9   2   7      294.00      306.00     12.50 o 
  -8   2   7        2.74        1.20      0.80 o 
  -7   2   7       54.83       58.73      1.70 o 
  -6   2   7       12.64       13.85      0.71 o 
  -5   2   7        1.85        2.24      0.73 o 
  -4   2   7       10.20        8.13      0.62 o 
  -3   2   7      541.82      581.52     10.09 o 
  -2   2   7      104.79      125.24      2.06 o 
  -1   2   7     1231.66     1241.14     11.37 o 
   0   2   7     1779.36     1818.22     29.84 o 
   1   2   7     1051.62     1023.10     16.70 o 
   2   2   7       84.82       84.89      1.33 o 
   3   2   7      240.74      249.55      5.65 o 
   4   2   7      510.85      502.09     12.14 o 
   5   2   7       13.45       15.14      1.15 o 
   6   2   7       66.76       66.57      1.72 o 
   7   2   7       54.81       57.89      2.02 o 
   8   2   7        9.82        9.07      1.57 o 
   9   2   7       84.92       83.88      2.70 o 
  10   2   7      130.39      110.60      3.00 o 
 -10   3   7       10.66       13.93      1.84 o 
  -9   3   7       56.28       57.14      3.21 o 
  -8   3   7       10.94        8.53      3.91 o 
  -7   3   7       23.35       22.56      2.58 o 
  -6   3   7      160.56      156.44      4.66 o 
  -5   3   7        0.35        4.41      2.91 o 
  -4   3   7       48.24       49.32      1.66 o 
  -3   3   7      131.17      120.43      2.33 o 
  -2   3   7       37.21       33.81      1.34 o 
  -1   3   7       85.98       84.18      1.72 o 
   0   3   7      883.50      884.55     12.38 o 
   1   3   7     1395.52     1395.45     15.76 o 
   2   3   7      146.27      153.83      2.77 o 
   3   3   7      275.20      275.41      6.76 o 
   4   3   7        0.43        1.81      0.77 o 
   5   3   7       47.66       51.80      1.77 o 
   6   3   7        1.75        0.30      0.86 o 
   7   3   7      212.78      223.71      6.04 o 
   8   3   7       27.49       27.45      1.86 o 
   9   3   7       82.92       74.32      2.57 o 
  -8   4   7       17.66       22.66      3.05 o 
  -7   4   7      126.63      115.51      4.37 o 
  -6   4   7       65.89       74.00      3.08 o 
  -5   4   7        0.82        0.80      0.82 o 
  -4   4   7        0.26        0.51      0.93 o 
  -3   4   7       68.67       69.02      2.71 o 
  -2   4   7        0.00        0.25      0.61 o 
  -1   4   7      222.72      216.86      4.77 o 
   0   4   7      405.34      402.60      5.43 o 
   1   4   7      183.66      189.22      3.91 o 
   2   4   7       27.73       27.39      1.21 o 
   3   4   7        8.88        8.24      0.99 o 
   4   4   7      505.01      515.53     12.11 o 
   5   4   7        1.75        0.97      1.00 o 
   6   4   7      167.86      159.52      3.60 o 
   7   4   7       11.84        7.92      1.98 o 
  -5   5   7       88.44       84.36      3.23 o 
  -4   5   7      282.96      285.00      8.97 o 
  -3   5   7      458.94      460.66     17.79 o 
  -2   5   7      219.53      230.20      5.78 o 
  -1   5   7       77.74       83.45      3.28 o 
   0   5   7      280.46      309.37      6.82 o 
   1   5   7        1.38        1.11      0.86 o 
   2   5   7       15.32       14.53      1.84 o 
   3   5   7        0.91        1.64      1.26 o 
   4   5   7       31.84       30.75      1.83 o 
 -10   0   8      126.97      124.53      4.52 o 
  -8   0   8      497.29      499.01     13.13 o 
  -6   0   8      146.62      158.26      3.35 o 
  -4   0   8      394.56      374.12      3.96 o 
  -2   0   8      425.61      498.32     10.12 o 
   2   0   8     1284.03     1369.75     27.49 o 
   4   0   8      965.20      966.64     26.53 o 
   6   0   8       15.32       16.81      1.53 o 
   8   0   8      396.05      426.14     19.06 o 
  10   0   8      244.78      254.87      5.81 o 
 -11   1   8       30.69       29.58      1.38 o 
 -10   1   8      370.26      366.50      7.15 o 
  -9   1   8       34.34       37.18      1.54 o 
  -8   1   8       68.72       72.68      1.95 o 
  -7   1   8      184.60      207.40      4.08 o 
  -6   1   8        9.44        8.29      0.35 o 
  -5   1   8       61.93       59.02      1.10 o 
  -4   1   8       92.39       88.53      1.25 o 
  -3   1   8        2.06        2.11      0.38 o 
  -2   1   8       34.56       40.67      0.57 o 
  -1   1   8      101.85       88.12      1.24 o 
   0   1   8       71.18       69.81      1.14 o 
   1   1   8        4.49        3.34      0.67 o 
   2   1   8       69.21       66.67      1.13 o 
   3   1   8      283.29      295.35      7.19 o 
   4   1   8       35.08       31.62      1.46 o 
   5   1   8       60.78       58.23      1.69 o 
   6   1   8      142.02      155.20      3.15 o 
   7   1   8      260.57      268.06      3.88 o 
   8   1   8        0.47        0.49      0.62 o 
   9   1   8       13.70       14.21      1.29 o 
  10   1   8       11.56        9.42      1.77 o 
  11   1   8       40.73       39.83      1.91 o 
 -11   2   8        4.17        2.79      1.71 o 
 -10   2   8       46.63       43.83      2.02 o 
  -9   2   8       52.56       51.56      1.94 o 
  -8   2   8        9.98       13.83      1.52 o 
  -7   2   8       56.29       49.36      1.20 o 
  -6   2   8        1.40        2.07      0.62 o 
  -5   2   8      113.08      125.27      1.73 o 
  -4   2   8       46.67       42.49      0.98 o 
  -3   2   8      285.01      294.71      4.21 o 
  -2   2   8        2.26        2.14      0.46 o 
  -1   2   8      189.22      217.52      3.42 o 
   0   2   8        0.02        0.10      0.29 o 
   1   2   8      248.72      240.23      3.27 o 
   2   2   8        6.61        7.97      0.73 o 
   3   2   8      726.60      720.32      8.92 o 
   4   2   8      197.44      194.39      3.01 o 
   5   2   8        6.03        7.22      0.77 o 
   6   2   8      212.33      222.55      3.69 o 
   7   2   8      483.60      485.30     19.71 o 
   8   2   8       14.67       13.86      1.58 o 
   9   2   8       19.52       21.34      1.38 o 
  10   2   8       41.23       35.62      1.64 o 
 -10   3   8        2.77        3.98      2.19 o 
  -9   3   8       26.60       21.89      2.26 o 
  -8   3   8       22.02       19.70      2.19 o 
  -7   3   8       66.13       54.52      3.26 o 
  -6   3   8      121.70      110.30      4.20 o 
  -5   3   8      104.03      104.39      4.40 o 
  -4   3   8       62.20       61.75      2.27 o 
  -3   3   8       34.73       35.94      1.45 o 
  -2   3   8       23.12       21.67      1.12 o 
  -1   3   8       22.30       24.94      1.95 o 
   0   3   8      178.93      181.34      3.10 o 
   1   3   8       32.09       31.61      1.29 o 
   2   3   8     1192.74     1207.74     16.24 o 
   3   3   8        6.50        6.21      0.76 o 
   4   3   8      121.18      120.01      2.08 o 
   5   3   8       27.81       25.78      1.36 o 
   6   3   8      181.19      175.69      4.64 o 
   7   3   8       38.31       40.14      1.82 o 
   8   3   8       41.78       39.04      2.15 o 
   9   3   8        4.03        5.01      2.15 o 
  -8   4   8       57.45       66.70      3.86 o 
  -7   4   8        2.57        2.03      2.13 o 
  -6   4   8        0.29        0.28      0.80 o 
  -5   4   8        0.90        1.06      1.18 o 
  -4   4   8      125.26      127.40      5.08 o 
  -3   4   8       34.42       35.95      1.70 o 
  -2   4   8      163.93      168.25      3.97 o 
  -1   4   8      330.61      343.81      5.95 o 
   0   4   8      901.51      931.29     13.29 o 
   1   4   8       55.76       57.74      2.05 o 
   2   4   8      233.70      247.07      5.01 o 
   3   4   8       16.11       17.18      1.51 o 
   4   4   8      301.61      295.94      9.14 o 
   5   4   8       61.17       60.85      2.59 o 
   6   4   8       17.46       20.66      2.16 o 
   7   4   8       35.10       34.34      1.90 o 
  -4   5   8       70.55       73.32      2.77 o 
  -3   5   8       16.72       17.63      1.75 o 
  -2   5   8        0.01        0.37      0.95 o 
  -1   5   8        4.58        3.18      1.70 o 
   0   5   8       80.14       79.23      2.23 o 
   1   5   8       30.03       25.42      1.59 o 
   2   5   8        9.15        9.84      1.97 o 
   3   5   8        0.55        1.15      1.08 o 
   4   5   8       30.19       24.32      1.69 o 
 -11   0   9       35.99       45.23      4.29 o 
  -9   0   9       63.74       70.06      3.01 o 
  -7   0   9     1736.52     1743.74     15.08 o 
  -5   0   9      121.05      119.95      1.87 o 
  -3   0   9      290.54      298.44      5.87 o 
  -1   0   9     1163.98     1020.52     14.32 o 
   1   0   9      350.17      401.40      7.07 o 
   3   0   9      890.66      861.08     41.23 o 
   5   0   9      287.24      282.55      7.22 o 
   7   0   9        2.21        2.82      2.25 o 
   9   0   9      415.68      451.11     17.65 o 
 -11   1   9       46.45       48.93      2.05 o 
 -10   1   9       20.89       24.79      1.32 o 
  -9   1   9       78.83       87.65      2.82 o 
  -8   1   9      479.43      488.84      7.60 o 
  -7   1   9      101.22      108.99      2.79 o 
  -6   1   9      119.14      122.17      1.66 o 
  -5   1   9       18.46       18.03      0.54 o 
  -4   1   9      261.27      255.05      6.37 o 
  -3   1   9       28.45       29.07      0.67 o 
  -2   1   9       42.03       54.43      0.96 o 
  -1   1   9       41.24       51.43      0.99 o 
   0   1   9       57.47       65.70      1.12 o 
   1   1   9      491.17      563.11      7.65 o 
   2   1   9      137.58      133.05      1.98 o 
   3   1   9       15.73       12.65      0.77 o 
   4   1   9      247.56      263.65      9.90 o 
   5   1   9       23.58       27.44      1.44 o 
   6   1   9       11.38        9.67      1.66 o 
   7   1   9       70.83       70.14      1.93 o 
   8   1   9       47.80       54.04      2.30 o 
   9   1   9       53.53       53.69      1.94 o 
  10   1   9       68.10       73.72      2.12 o 
 -10   2   9      593.01      631.26      9.81 o 
  -9   2   9      745.01      728.45     10.83 o 
  -8   2   9       38.79       28.43      1.47 o 
  -7   2   9       47.67       38.37      1.09 o 
  -6   2   9      151.15      145.99      2.88 o 
  -5   2   9      179.45      178.13      2.80 o 
  -4   2   9       12.15       11.27      0.67 o 
  -3   2   9        7.73        8.83      0.55 o 
  -2   2   9       43.95       51.00      1.04 o 
  -1   2   9      246.88      230.27      3.49 o 
   0   2   9       95.89      101.51      1.58 o 
   1   2   9       63.36       63.99      1.19 o 
   2   2   9      748.26      724.80     11.59 o 
   3   2   9      896.04      870.25      8.64 o 
   4   2   9      415.38      417.39     13.80 o 
   5   2   9      427.76      456.07      9.10 o 
   6   2   9      130.84      130.18      2.69 o 
   7   2   9       10.51        9.89      1.69 o 
   8   2   9        4.30        4.96      2.21 o 
   9   2   9        6.89        5.43      2.39 o 
  -9   3   9       24.93       29.62      1.81 o 
  -8   3   9       32.54       29.38      2.22 o 
  -7   3   9        0.19        0.02      0.60 o 
  -6   3   9       41.82       42.03      1.75 o 
  -5   3   9       52.14       46.82      1.68 o 
  -4   3   9        9.61       12.07      1.02 o 
  -3   3   9        8.49        7.99      0.99 o 
  -2   3   9       20.11       17.47      1.13 o 
  -1   3   9      225.59      226.47      5.31 o 
   0   3   9       15.24       15.50      1.06 o 
   1   3   9       56.98       57.67      1.82 o 
   2   3   9      412.69      428.87      7.50 o 
   3   3   9      180.19      174.53      2.70 o 
   4   3   9        4.67        5.05      0.78 o 
   5   3   9       14.25       12.67      1.47 o 
   6   3   9       64.29       64.91      2.53 o 
   7   3   9       29.45       32.36      2.57 o 
   8   3   9       14.32       11.01      1.88 o 
  -7   4   9       36.96       37.99      2.61 o 
  -6   4   9        2.05        1.49      1.37 o 
  -5   4   9        1.98        1.20      1.22 o 
  -4   4   9       54.43       46.78      2.14 o 
  -3   4   9       40.47       41.55      1.68 o 
  -2   4   9      354.15      355.34      6.94 o 
  -1   4   9      167.54      175.56      4.22 o 
   0   4   9      207.99      220.95      4.58 o 
   1   4   9       78.58       79.58      2.30 o 
   2   4   9       10.88       10.58      1.03 o 
   3   4   9        7.70        8.44      1.70 o 
   4   4   9       43.74       43.22      1.98 o 
   5   4   9        4.21        4.00      1.53 o 
   6   4   9        1.57        0.48      0.76 o 
  -3   5   9        1.12        1.05      1.26 o 
  -2   5   9       17.60       16.67      1.37 o 
  -1   5   9       47.43       44.12      1.61 o 
   0   5   9       24.59       26.92      1.74 o 
   1   5   9        2.06        2.23      1.11 o 
   2   5   9       12.04       14.72      1.46 o 
 -10   0  10        1.62        1.41      1.30 o 
  -8   0  10      154.30      157.41      4.47 o 
  -6   0  10     1562.18     1560.28     25.33 o 
  -4   0  10     2515.47     2598.89     27.80 o 
  -2   0  10      290.66      300.34      6.62 o 
   0   0  10       86.25       80.86      2.01 o 
   2   0  10      119.97      137.36      5.78 o 
   4   0  10      163.40      178.24      3.55 o 
   6   0  10       76.67       78.94      2.80 o 
   8   0  10      520.45      559.06     17.46 o 
  10   0  10       18.29       17.31      6.57 o 
 -11   1  10       34.93       35.39      1.53 o 
 -10   1  10       15.21       15.07      1.38 o 
  -9   1  10        0.07        0.78      0.78 o 
  -8   1  10      755.87      753.62     26.61 o 
  -7   1  10      899.25      954.52     12.23 o 
  -6   1  10        5.76        6.14      0.71 o 
  -5   1  10      176.09      179.86      2.52 o 
  -4   1  10        5.00        4.97      0.54 o 
  -3   1  10      547.05      538.09      5.00 o 
  -2   1  10      296.41      286.78      4.70 o 
  -1   1  10      272.77      283.46      3.07 o 
   0   1  10        2.63        3.11      0.46 o 
   1   1  10        0.15        0.30      0.21 o 
   2   1  10        0.95        2.08      0.45 o 
   3   1  10       50.54       54.64      1.25 o 
   4   1  10      530.50      538.34      9.25 o 
   5   1  10      143.04      146.32      3.76 o 
   6   1  10      448.87      440.00      7.23 o 
   7   1  10      438.66      462.49     10.01 o 
   8   1  10        0.00        0.17      0.69 o 
   9   1  10       39.90       42.85      1.81 o 
  10   1  10       39.97       37.74      2.03 o 
 -10   2  10       13.60        8.16      3.05 o 
  -9   2  10       55.22       55.37      2.01 o 
  -8   2  10      135.82      139.48      3.76 o 
  -7   2  10       10.15        7.89      1.04 o 
  -6   2  10       51.94       53.80      1.15 o 
  -5   2  10       93.17       92.88      1.94 o 
  -4   2  10      204.91      221.64      3.76 o 
  -3   2  10        0.73        0.25      0.24 o 
  -2   2  10        4.82        5.58      0.61 o 
  -1   2  10      435.77      441.95      5.51 o 
   0   2  10       67.55       69.79      0.91 o 
   1   2  10      169.06      172.41      1.49 o 
   2   2  10        4.25        5.31      0.63 o 
   3   2  10        6.23        8.35      1.11 o 
   4   2  10        4.13        3.97      1.70 o 
   5   2  10      461.68      440.35     10.17 o 
   6   2  10       75.28       75.66      3.20 o 
   7   2  10        0.05        0.26      1.06 o 
   8   2  10       37.51       34.92      1.91 o 
   9   2  10        1.54        1.17      1.47 o 
  -9   3  10        0.80        1.14      1.29 o 
  -8   3  10       20.89       16.27      2.03 o 
  -7   3  10       39.67       39.79      2.28 o 
  -6   3  10       27.80       20.30      1.33 o 
  -5   3  10      125.56       99.79      3.17 o 
  -4   3  10       45.45       43.96      1.39 o 
  -3   3  10        0.33        1.01      0.61 o 
  -2   3  10       69.26       71.15      1.56 o 
  -1   3  10        6.15        4.79      0.76 o 
   0   3  10       10.67        9.75      0.77 o 
   1   3  10      756.26      758.85      7.53 o 
   2   3  10     1641.53     1644.79     20.88 o 
   3   3  10      195.48      192.44      3.15 o 
   4   3  10        3.27        3.10      0.96 o 
   5   3  10       94.22       85.57      2.95 o 
   6   3  10      275.06      300.77      6.86 o 
   7   3  10       30.53       27.29      1.82 o 
   8   3  10      261.87      246.19      5.12 o 
  -7   4  10       75.27       68.62      2.94 o 
  -6   4  10       13.08       18.43      1.99 o 
  -5   4  10        6.80        8.76      1.45 o 
  -4   4  10        4.41        4.39      2.28 o 
  -3   4  10      333.04      346.17      5.86 o 
  -2   4  10        6.51        4.07      1.68 o 
  -1   4  10       64.91       70.96      2.24 o 
   0   4  10        1.63        1.35      0.69 o 
   1   4  10       24.46       23.59      1.30 o 
   2   4  10        1.26        1.74      0.85 o 
   3   4  10       21.90       21.85      1.51 o 
   4   4  10      112.24      114.44      3.24 o 
   5   4  10      150.62      129.77      2.68 o 
   6   4  10      105.02      117.76      2.98 o 
  -1   5  10      154.33      161.54      3.94 o 
   0   5  10       37.52       41.79      2.18 o 
  -9   0  11       96.30       87.05      4.32 o 
  -7   0  11       52.97       55.43      2.23 o 
  -5   0  11      142.09      143.82      2.71 o 
  -3   0  11        4.41        3.86      0.70 o 
  -1   0  11      162.87      163.71      4.39 o 
   1   0  11      153.53      155.65      2.40 o 
   3   0  11       54.10       63.88      2.13 o 
   5   0  11       21.42       21.02      1.53 o 
   7   0  11      125.43      127.07      8.96 o 
   9   0  11      789.71      828.20     10.71 o 
 -10   1  11       12.22       12.14      1.58 o 
  -9   1  11        0.41        0.49      0.62 o 
  -8   1  11      361.45      372.23      8.68 o 
  -7   1  11      430.51      449.42      7.10 o 
  -6   1  11      328.34      332.61      3.17 o 
  -5   1  11      361.09      362.39      5.69 o 
  -4   1  11      442.48      434.00      5.54 o 
  -3   1  11      155.23      155.64      2.14 o 
  -2   1  11      797.01      804.58     13.50 o 
  -1   1  11       37.56       36.86      0.81 o 
   0   1  11       69.82       73.56      1.33 o 
   1   1  11       12.67       10.54      1.04 o 
   2   1  11        0.32        0.39      0.27 o 
   3   1  11       54.57       53.81      1.23 o 
   4   1  11       36.99       36.94      1.65 o 
   5   1  11      229.98      232.10      3.84 o 
   6   1  11      122.75      125.04      2.84 o 
   7   1  11      298.13      316.53      7.08 o 
   8   1  11      191.71      206.16      3.66 o 
   9   1  11        0.99        0.77      0.73 o 
  -9   2  11       25.65       20.66      1.85 o 
  -8   2  11       51.67       53.16      1.64 o 
  -7   2  11       62.98       53.73      1.89 o 
  -6   2  11      104.52       91.32      1.87 o 
  -5   2  11        0.87        0.30      0.42 o 
  -4   2  11       39.68       41.45      1.20 o 
  -3   2  11       14.73       12.40      0.95 o 
  -2   2  11        0.85        0.68      0.79 o 
  -1   2  11        4.50        2.15      0.52 o 
   0   2  11      189.27      185.92      3.20 o 
   1   2  11        1.64        1.73      0.58 o 
   2   2  11      111.77      111.06      2.37 o 
   3   2  11      141.05      141.41      2.31 o 
   4   2  11      306.65      306.42      4.31 o 
   5   2  11      625.55      642.50     11.74 o 
   6   2  11       46.78       44.81      1.96 o 
   7   2  11       19.49       17.46      1.27 o 
   8   2  11      297.69      300.27      6.19 o 
  -8   3  11        2.35        3.14      1.74 o 
  -7   3  11        4.68        4.37      2.55 o 
  -6   3  11       27.52       26.53      1.20 o 
  -5   3  11      564.89      543.27     10.60 o 
  -4   3  11       24.98       26.80      1.37 o 
  -3   3  11        0.08        0.02      0.53 o 
  -2   3  11        1.85        2.73      0.95 o 
  -1   3  11      770.46      789.37     11.62 o 
   0   3  11       13.27       13.50      0.90 o 
   1   3  11      177.66      181.51      4.28 o 
   2   3  11      129.74      123.29      2.78 o 
   3   3  11      103.58       98.30      2.36 o 
   4   3  11        2.23        2.71      0.90 o 
   5   3  11      237.55      226.46      4.03 o 
   6   3  11        0.72        0.76      0.89 o 
   7   3  11        2.29        1.14      0.83 o 
  -6   4  11       17.34       13.39      2.45 o 
  -5   4  11       31.37       26.43      1.78 o 
  -4   4  11      162.05      159.21      3.52 o 
  -3   4  11        3.73        2.27      1.27 o 
  -2   4  11        0.03        0.48      0.93 o 
  -1   4  11       75.12       78.96      2.27 o 
   0   4  11        2.38        2.56      1.34 o 
   1   4  11       35.59       30.16      1.36 o 
   2   4  11       43.07       39.51      1.40 o 
   3   4  11       13.94       14.71      1.35 o 
   4   4  11        0.15        0.43      1.23 o 
   5   4  11        3.87        3.27      1.75 o 
 -10   0  12       11.15        7.97      7.81 o 
  -8   0  12      132.70      129.92      4.08 o 
  -6   0  12     1786.82     1750.26      9.17 o 
  -4   0  12     2814.61     2733.65     43.62 o 
  -2   0  12      378.67      370.07     18.55 o 
   0   0  12      148.24      164.76      3.91 o 
   2   0  12      547.43      535.03     18.96 o 
   4   0  12        1.71        3.04      1.69 o 
   6   0  12      266.62      279.46      8.73 o 
   8   0  12      624.47      595.30     52.29 o 
 -10   1  12       93.68       91.17      2.60 o 
  -9   1  12       10.28       11.74      1.33 o 
  -8   1  12        8.27        7.45      1.33 o 
  -7   1  12       28.62       26.25      1.58 o 
  -6   1  12      308.62      301.17      4.43 o 
  -5   1  12       10.69       11.42      0.93 o 
  -4   1  12      174.29      175.07      3.36 o 
  -3   1  12      141.87      154.25      2.25 o 
  -2   1  12      696.50      681.65     11.33 o 
  -1   1  12      114.04      130.59      1.95 o 
   0   1  12       90.24      106.20      1.78 o 
   1   1  12        0.21        0.40      0.33 o 
   2   1  12       31.05       31.38      1.02 o 
   3   1  12      127.73      131.07      2.97 o 
   4   1  12       56.93       55.57      1.61 o 
   5   1  12        4.89        6.83      2.31 o 
   6   1  12      131.89      136.79      3.47 o 
   7   1  12        2.10        0.86      1.46 o 
   8   1  12        1.22        0.84      0.70 o 
  -9   2  12       52.89       58.69      2.34 o 
  -8   2  12       44.30       40.62      2.07 o 
  -7   2  12       22.68       19.60      0.99 o 
  -6   2  12        0.03        0.57      0.40 o 
  -5   2  12        0.06        0.31      0.47 o 
  -4   2  12        0.00        0.17      0.75 o 
  -3   2  12        0.12        0.47      0.59 o 
  -2   2  12      157.40      161.10      2.48 o 
  -1   2  12      224.59      231.64      4.70 o 
   0   2  12      337.94      334.74      9.93 o 
   1   2  12      206.53      207.85      3.09 o 
   2   2  12       12.23       10.69      0.70 o 
   3   2  12       47.41       47.49      1.51 o 
   4   2  12      218.51      217.99      4.83 o 
   5   2  12       52.81       52.68      2.02 o 
   6   2  12        5.85        5.20      2.03 o 
   7   2  12        0.06        0.24      0.63 o 
   8   2  12        0.59        0.28      1.13 o 
  -7   3  12        4.08        1.99      1.79 o 
  -6   3  12        8.69        6.30      2.06 o 
  -5   3  12       48.90       47.78      1.64 o 
  -4   3  12       31.14       32.96      1.51 o 
  -3   3  12      178.14      178.12      4.45 o 
  -2   3  12       13.63       12.99      1.04 o 
  -1   3  12        0.32        0.79      0.78 o 
   0   3  12       12.08       12.60      2.29 o 
   1   3  12      211.90      214.90      4.76 o 
   2   3  12        7.96        7.46      1.97 o 
   3   3  12       24.24       19.69      1.16 o 
   4   3  12       49.37       49.96      1.98 o 
   5   3  12        1.27        1.87      0.94 o 
   6   3  12       22.77       19.74      1.63 o 
  -5   4  12       11.88       12.11      1.31 o 
  -4   4  12        0.52        0.26      0.59 o 
  -3   4  12       13.72        7.47      1.49 o 
  -2   4  12       21.96       26.98      2.05 o 
  -1   4  12       12.56       10.53      1.45 o 
   0   4  12        9.53        8.08      2.39 o 
   1   4  12       21.35       22.22      1.70 o 
   2   4  12        3.31        2.63      1.62 o 
   3   4  12        1.53        1.02      0.81 o 
   4   4  12        6.46        4.58      2.32 o 
  -9   0  13      200.15      221.01      6.51 o 
  -7   0  13        0.00       -1.33      2.10 o 
  -5   0  13       68.20       61.94      2.25 o 
  -3   0  13      631.94      643.65     17.16 o 
  -1   0  13        5.24        5.30      2.80 o 
   1   0  13       32.72       36.76      2.29 o 
   3   0  13        0.08        0.99      1.24 o 
   5   0  13       59.31       60.47      2.69 o 
   7   0  13        1.63        1.95      1.84 o 
  -9   1  13        1.46        0.61      1.05 o 
  -8   1  13      115.22      129.98      4.04 o 
  -7   1  13        1.84        3.41      1.79 o 
  -6   1  13      263.12      270.55      6.45 o 
  -5   1  13       20.39       18.37      0.83 o 
  -4   1  13        2.66        3.22      1.17 o 
  -3   1  13      535.86      549.74      9.67 o 
  -2   1  13      716.50      736.54     12.13 o 
  -1   1  13      259.34      272.44      5.35 o 
   0   1  13        0.72        0.73      0.45 o 
   1   1  13      428.73      436.19      7.18 o 
   2   1  13       20.01       20.09      1.09 o 
   3   1  13        0.00        0.10      0.29 o 
   4   1  13       21.05       18.03      1.11 o 
   5   1  13       59.17       61.51      1.96 o 
   6   1  13      204.36      207.62      4.44 o 
   7   1  13      280.14      277.66      6.23 o 
   8   1  13       47.75       45.46      1.63 o 
  -8   2  13        0.94        1.95      1.30 o 
  -7   2  13      135.19      134.99      4.37 o 
  -6   2  13       38.52       36.40      1.47 o 
  -5   2  13        0.01        0.45      0.49 o 
  -4   2  13      178.48      167.21      3.52 o 
  -3   2  13      229.61      206.40      3.81 o 
  -2   2  13      130.22      114.99      2.60 o 
  -1   2  13      649.63      655.84     10.68 o 
   0   2  13      849.00      882.99     12.46 o 
   1   2  13       35.86       37.90      1.43 o 
   2   2  13       56.42       53.34      1.79 o 
   3   2  13       15.67       13.94      1.15 o 
   4   2  13       91.50       90.33      3.26 o 
   5   2  13       36.35       32.52      1.96 o 
   6   2  13        7.16        4.96      2.15 o 
   7   2  13        0.35        0.24      1.01 o 
  -6   3  13       23.43       23.98      1.52 o 
  -5   3  13       69.02       66.85      2.15 o 
  -4   3  13       17.79       20.58      1.29 o 
  -3   3  13        0.66        1.26      0.73 o 
  -2   3  13       87.09       91.56      2.26 o 
  -1   3  13       50.13       49.59      1.86 o 
   0   3  13        2.97        1.28      0.68 o 
   1   3  13      189.91      202.28      4.66 o 
   2   3  13        0.36        0.02      0.73 o 
   3   3  13       71.08       83.19      2.49 o 
   4   3  13        4.42        3.94      2.18 o 
   5   3  13        3.50        2.25      1.68 o 
  -3   4  13        0.16        0.37      0.84 o 
  -2   4  13      191.44      200.96      3.52 o 
  -1   4  13       16.83       19.78      2.55 o 
   0   4  13        5.15        5.39      2.39 o 
   1   4  13       75.55       69.06      1.93 o 
   2   4  13       25.47       27.05      1.80 o 
  -8   0  14        6.88        6.59      6.10 o 
  -6   0  14      380.09      406.06     12.80 o 
  -4   0  14      376.84      371.85      9.13 o 
  -2   0  14      334.72      322.10      5.61 o 
   0   0  14      401.01      417.49     14.77 o 
   2   0  14        0.56        1.01      2.04 o 
   4   0  14        4.33        3.69      2.01 o 
   6   0  14       12.40       11.66      2.12 o 
  -8   1  14        5.79        4.04      1.93 o 
  -7   1  14        3.29        4.36      2.59 o 
  -6   1  14       27.51       26.98      1.44 o 
  -5   1  14       44.27       49.80      1.75 o 
  -4   1  14        0.11        0.38      0.45 o 
  -3   1  14      126.94      122.99      3.10 o 
  -2   1  14      199.80      185.14      3.68 o 
  -1   1  14       48.76       56.60      2.06 o 
   0   1  14      738.36      696.00      9.83 o 
   1   1  14      270.57      256.55      7.44 o 
   2   1  14       10.81       12.39      1.22 o 
   3   1  14       27.25       24.60      1.69 o 
   4   1  14       82.01       75.57      2.72 o 
   5   1  14      121.62      123.79      3.55 o 
   6   1  14       20.25       20.61      1.90 o 
   7   1  14       58.19       54.90      2.51 o 
  -7   2  14       11.37        7.11      4.17 o 
  -6   2  14        6.78        3.19      1.80 o 
  -5   2  14       56.17       55.21      1.70 o 
  -4   2  14       41.85       39.17      1.41 o 
  -3   2  14        2.98        2.50      1.14 o 
  -2   2  14        8.34        9.00      1.24 o 
  -1   2  14       25.16       22.63      1.17 o 
   0   2  14      152.19      143.24      3.28 o 
   1   2  14      375.71      375.29      7.50 o 
   2   2  14        0.74        0.22      0.49 o 
   3   2  14      185.29      187.99      3.82 o 
   4   2  14      243.44      259.66      5.10 o 
   5   2  14       32.57       33.49      2.20 o 
   6   2  14        1.61        1.85      1.42 o 
  -5   3  14       80.41       71.41      3.54 o 
  -4   3  14        1.30        0.58      0.72 o 
  -3   3  14       84.45       74.23      1.89 o 
  -2   3  14      102.52       98.88      2.26 o 
  -1   3  14        0.02        0.38      0.62 o 
   0   3  14        7.17        4.92      2.21 o 
   1   3  14      231.16      227.64      5.04 o 
   2   3  14      313.94      327.31      5.42 o 
   3   3  14      297.57      296.01      5.80 o 
  -7   0  15       37.77       41.50      4.27 o 
  -5   0  15      182.78      202.21      7.93 o 
  -3   0  15        0.04        0.22      1.03 o 
  -1   0  15      107.70      108.67      4.56 o 
   1   0  15       16.01        9.07      4.33 o 
   3   0  15       53.57       50.48      3.88 o 
   5   0  15        9.84        5.70      3.70 o 
  -7   1  15       24.12       19.55      1.90 o 
  -6   1  15        2.03        1.54      1.84 o 
  -5   1  15        8.50        7.77      0.81 o 
  -4   1  15       43.82       40.74      1.81 o 
  -3   1  15        0.83        0.73      0.62 o 
  -2   1  15       35.70       34.69      1.46 o 
  -1   1  15       69.53       64.02      2.27 o 
   0   1  15      147.14      129.86      3.96 o 
   1   1  15       11.33       11.40      1.93 o 
   2   1  15        0.19       -0.02      0.99 o 
   3   1  15       96.94       94.00      3.48 o 
   4   1  15        2.67        5.49      4.12 o 
   5   1  15        0.08        0.29      1.56 o 
   6   1  15       54.48       54.70      2.64 o 
  -6   2  15        0.01        0.50      1.15 o 
  -5   2  15       12.22       10.11      1.07 o 
  -4   2  15        1.95        1.59      0.90 o 
  -3   2  15        0.03       -0.06      0.93 o 
  -2   2  15        5.21        3.02      1.53 o 
  -1   2  15      388.43      363.95      6.87 o 
   0   2  15       75.80       79.07      2.38 o 
   1   2  15      440.02      446.68      8.37 o 
   2   2  15      227.51      229.19      4.26 o 
   3   2  15       25.65       19.82      2.96 o 
   4   2  15       64.35       74.73      3.17 o 
   5   2  15       10.52        8.29      4.28 o 
  -4   3  15       17.90       21.86      1.61 o 
  -3   3  15        2.64        2.83      1.32 o 
  -2   3  15        2.45        0.84      0.72 o 
  -1   3  15       23.38       25.85      1.62 o 
   0   3  15        4.46        4.38      1.52 o 
   1   3  15        6.36        3.70      1.17 o 
  -6   0  16       56.88       64.60      7.09 o 
  -4   0  16        0.00        0.93      1.06 o 
  -2   0  16      125.08      129.39      3.85 o 
   0   0  16       22.04       24.26      2.04 o 
   2   0  16     1031.85     1021.70     15.39 o 
   4   0  16      270.84      272.37      9.60 o 
  -6   1  16        1.10        1.47      1.52 o 
  -5   1  16       33.33       43.15      2.97 o 
  -4   1  16      119.11      121.41      2.56 o 
  -3   1  16       76.63       85.89      2.14 o 
  -2   1  16        0.93        1.27      1.02 o 
  -1   1  16        0.79        0.24      0.61 o 
   0   1  16      199.66      192.57      4.81 o 
   1   1  16       12.27       13.69      1.48 o 
   2   1  16       13.14       17.96      3.00 o 
   3   1  16        1.01        1.97      1.79 o 
   4   1  16       46.48       43.35      2.28 o 
   5   1  16       19.19       21.77      2.09 o 
  -5   2  16        8.81       10.91      8.17 o 
  -4   2  16      130.87      126.54      3.04 o 
  -3   2  16       29.75       34.87      1.83 o 
  -2   2  16       29.73       24.20      1.68 o 
  -1   2  16       68.54       63.85      2.29 o 
   0   2  16        0.18        0.16      0.70 o 
   1   2  16        9.12        9.04      3.93 o 
   2   2  16       13.11       10.97      1.71 o 
   3   2  16       27.69       28.60      2.10 o 
  -5   0  17      131.53      144.53      5.95 o 
  -3   0  17       80.29       91.09      3.79 o 
  -1   0  17        9.79        9.57      1.74 o 
   1   0  17       20.94       17.06      2.12 o 
   3   0  17       16.24       17.17      2.44 o 
  -4   1  17        4.06        6.20      1.05 o 
  -3   1  17        4.80        4.29      2.23 o 
  -2   1  17       76.31       79.38      2.76 o 
  -1   1  17      195.44      207.87      5.24 o 
   0   1  17        6.84        3.20      1.51 o 
   1   1  17       78.35       66.97      3.02 o 
   2   1  17       77.06       68.51      3.63 o 
   3   1  17      143.98      127.36      6.38 o 
  -2   2  17        0.07        0.68      0.86 o 
  -1   2  17       37.65       35.66      1.74 o 
   0   2  17      112.13      108.62      2.65 o 
   1   2  17       24.37       21.27      1.64 o 
  -2   0  18       21.66       32.55      2.21 o 
   0   0  18      113.88      119.53      7.08 o 
                                                 
